# Supplementary material for: Sugar-Sweetened Beverages and Symptom Complaints among School-Aged Children: A National Longitudinal Study
Source: Nutrients. 2022 Jan 18;14(3):406. doi: 10.3390/nu14030406 (PMC8839686; doi:10.3390/nu14030406)
Supplement: Supplementary file 1 [file nutrients-14-00406-s001.zip]

Archive with 1 entries (1 files):
- nutrients-1542342-supplementary.pdf
